# Supplementary material for: CA125 Kinetics as a Potential Biomarker for Peritoneal Metastasis Progression following Taxane-Plus-Ramucirumab Administration in Patients with Advanced Gastric Cancer
Source: Cancers (Basel). 2024 Feb 22;16(5):871. doi: 10.3390/cancers16050871 (PMC10930593; doi:10.3390/cancers16050871)
Supplement: Supplementary file 1 [file cancers-16-00871-s001.zip]

Archive with 1 entries (1 files):
- cancers-2836570-supplementary.pdf
